# Supplementary material for: Leucocyte Telomere Length and Risk of Type 2 Diabetes Mellitus: New Prospective Cohort Study and Literature-Based Meta-Analysis
Source: PLoS One. 2014 Nov 12;9(11):e112483. doi: 10.1371/journal.pone.0112483 (PMC4229188; doi:10.1371/journal.pone.0112483)
Supplement: File S1 — Underlying data for Figure 1 , 3 and 5 . (XLSX) [file pone.0112483.s003.xlsx]

## Sheet: Figure1
Characteristic		Mean (SD)	SMD	se(SMD)
Age, years		63 (11)	-0.223951	0.0372983
Sex
	Male	335 (49%)	[Reference]	[Reference]
	Female	349 (51%)	0.108323	0.0745577
Body mass index, kg/m2		26 (4)	0.0094615	0.0373363
Current smoker
	Never/Ex	551 (81%)	[Reference]	[Reference]
	Current	133 (19%)	-0.162707	0.0966776
Socioeconomic status
	Low	412 (60%)	[Reference]	[Reference]
	Middle	156 (23%)	-0.0195869	0.0952724
	High	116 (17%)	0.124647	0.105379
Physical activity, Baeke score		2.4 (0.9)	-0.0292402	0.0415631
Alcohol consumption, g/d		23 (31)	-0.0801345	0.0440212
HDL cholesterol, mg/dl		59 (17)	-0.0375138	0.0378187
LDL cholesterol, mg/dl		144 (38)	0.0471506	0.0375975
Log Lp(a), mg/dl		2.5 (1.4)	-0.020082	0.037347
Log hsCRP, mg/l		-1.7 (1.0)	0.0655409	0.0386015
Fibrinogen, mg/dl		290 (78)	0.0527214	0.0390198
Leukocyte count per {&mu}l		6457 (1713)	-0.059986	0.0375523
Log IL-6, ng/l		1.4 (1.0)	0.0223225	0.0384685
alpha1-Antitrypsin, mg/dl		200 (37)	-0.0042113	0.0395768
Log OxPL/apoB, RLU		8.8 (0.9)	0.0429255	0.0383601
Log OxPL/apoB, ratio		-2.6 (0.9)	0.0434515	0.038361
MDA-LDL IgG, RLU		9.6 (0.5)	0.0207209	0.0385193
MDA-LDL IgM, RLU		9.6 (0.5)	0.0323877	0.0389265
Cu-OxLDL IgG, RLU		9.0 (0.5)	0.0388411	0.0387085
Cu-OxLDL IgM, RLU		8.3 (0.6)	0.0401049	0.0390173
ApoB-IC IgG, RLU		7006 (3843)	-0.0018899	0.0384935
ApoB-IC IgM, RLU		5112 (2796)	0.0363321	0.0395006
Ferritin, ng/ml		136 (172)	-0.0241267	0.0403499
Ceruloplasmin, mg/dl		27 (5)	0.0664944	0.040425
Uric acid, mg/dl		4.7 (1.3)	0.018572	0.0416006
Fasting plasma glucose, mg/dl		102 (25)	-0.0056315	0.0378619
Urine glucose, mg/dl		116 (60)	-0.0452274	0.0394131
Log HOMA-IR		1.1 (0.6)	-0.0262857	0.0376181
HbA1c, %		5.8 (3.7)	-0.0014009	0.0375314

## Sheet: Figure3
RTL exposure type	RTL category	Mean RTL	Floating RR	Floating LCI	Floating UCI
Baseline RTL	1	1.42675	1	0.543622	1.83951
Baseline RTL	2	1.12675	0.578827	0.258346	1.29687
Baseline RTL	3	0.980229	0.992125	0.549936	1.78987
Baseline RTL	4	0.808133	2.00429	1.18546	3.3887
Long-term average RTL	1	1.33331	1	0.483654	2.06759
Long-term average RTL	2	1.12315	1.25434	0.667112	2.35849
Long-term average RTL	3	1.0169	1.10631	0.577928	2.11779
Long-term average RTL	4	0.880425	3.21642	1.83375	5.64164

## Sheet: Figure5
Design	Study name	Location	Population source	Year of baseline survey	Age range, years	% of males	NOS scale	LTL assay	Diabetes definition	No. of participants	No. of events	Length of follow-up, years	Adjustment	RR	LCI	UCI
Prospective cohort	Bruneck Study	Italy	Population Register	1995	45-84	49	9	qPCR	ADA 1997	607	44	12.5	Age, sex, BMI, smoking, SES, physical activity	2	0.9	4.49
Prospective cohort	Strong Heart Family Study	USA	Multigenerational American Indian families	2001-2003	14-93	40	8	qPCR	ADA 1997	2328	292	5.5	Age, age2, sex, BMI, fasting glucose, total triglycerides	1.83	1.26	2.66
Prospective cohort	WHI Observational Study	USA	Population Register	1993-1998	50-79	0	6	qPCR	Self-report or hospitalisation for T2DM	4057	1675	6	Age, date of blood collection, clinical centre, BMI, physical activity, hormone therapy, alcohol consumption, smoking	1.07527	0.840336	1.38889
